# Supplementary material for: The Mitochondrial PHB2/OMA1/DELE1 Pathway Cooperates with Endoplasmic Reticulum Stress to Facilitate the Response to Chemotherapeutics in Ovarian Cancer
Source: Int J Mol Sci. 2022 Jan 25;23(3):1320. doi: 10.3390/ijms23031320 (PMC8835964; doi:10.3390/ijms23031320)
Supplement: Supplementary file 1 [file ijms-23-01320-s001.zip]

Archive with 1 entries (1 files):
- ijms-1536468-supplementary.pdf
